# Supplementary material for: Individual Dietary Consultation Utilization and Patient-Reported Experiences Among People with Type 2 Diabetes in Israel: A Cross-Sectional Study
Source: Nutrients. 2026 Mar 20;18(6):990. doi: 10.3390/nu18060990 (PMC13029634; doi:10.3390/nu18060990)
Supplement: Supplementary file 1 [file nutrients-18-00990-s001.zip]

Archive with 1 entries (1 files):
- nutrients-4171441-supplementary.pdf
